# Supplementary material for: Drug resistance and its risk factors among extrapulmonary tuberculosis in Ethiopia: A systematic review and meta-analysis
Source: PLoS One. 2021 Oct 8;16(10):e0258295. doi: 10.1371/journal.pone.0258295 (PMC8500428; doi:10.1371/journal.pone.0258295)
Supplement: S2 File — (XLSX) [file pone.0258295.s002.xlsx]

## Sheet: RIF
First Author [ref.]	Publication Year	Study Design	Study area	Study Setting	Study time	Sample size	Rif Resistant	INH Resistant	Mono resistant Rif or INH	MDR TB	New	Previously	Type of EPTB	DST method	Associated factors
Biadglegne et al.	2014	cross sectional	Bahirdar, Gondar & Dessie	Facility based	2012	225	4	8	15	3	3	0	lymph node	Phenotypic (BACTEC system)	Retreated,Male , Age < 14, Urban
Mulu et al	2017	cross-sectional	Debre Markos	Facility based	2014 to 2015	53	6	0	6	0			Peritoneal ,Pus,lympy node,pleural fluid	Genotypic (Xpert MTB/RIF)	Retreated ,Male , HIV positive , Age 41-50
Bekele et al	2018	cross sectional		Facility based	2006–2010	54	3	0	4	2			lymph node	Genotypic (MTBDRplus)
Tadesse et al	2015	cross-sectional	Jimma	Facility based		92	4	0	4	0			Lymph node	Genotypic (Xpert MTB/RIF)
Korma et al	2015	cross sectional	Addis Ababa	Facility based	2012 to 2013	59	13	5	11	0			pleural, peritoneal and synovial fluids	Phenotypic (BACTEC system)
Zewdie et al	2017	Cross sectional	Addis Ababa	Facility based	2014	60	5	6	1	5	2	3	Fine needle aspiration	Genotypic (MTBDRplus)	Retreated ,Male ,Age 28-37 , Urban
Sitotaw et al	2017	Cross sectional	Bahirdar	Facility based	2017	82	2	3	5	1	1	0		Genotypic (MTBDRplus)
Diriba et al	2020	Cross sectional	Addis Ababa	Facility based	2019	151	14	22	9	14	11	3	Peritoneal ,Pus,lympy node,pleural fluid	Phenotypic (BACTEC system)

## Sheet: INH
First Author [ref.]	Publication Year	Study Design	Study area	Study Setting	Study time	Sample size	Rif Resistant	INH Resistant	Mono resistant Rif or INH	MDR TB	New	Previously	Type of EPTB	DST method	Associated factors
Biadglegne et al.	2014	cross sectional	Bahirdar, Gondar & Dessie	Facility based	2012	225	4	8	15	3	3	0	lymph node	Phenotypic (BACTEC system)	Retreated,Male , Age < 14, Urban
Korma et al	2015	cross sectional	Addis Ababa	Facility based	2012 to 2013	59	13	5	11	0			pleural, peritoneal and synovial fluids	Phenotypic (BACTEC system)
Zewdie et al	2017	Cross sectional	Addis Ababa	Facility based	2014	60	5	6	1	5	2	3	Fine needle aspiration	Genotypic (MTBDRplus)	Retreated ,Male ,Age 28-37 , Urban
Sitotaw et al	2017	Cross sectional	Bahirdar	Facility based	2017	82	2	3	5	1	1	0		Genotypic (MTBDRplus)
Diriba et al	2020	Cross sectional	Addis Ababa	Facility based	2019	151	14	22	9	14	11	3	Peritoneal ,Pus,lympy node,pleural fluid	Phenotypic (BACTEC system)

## Sheet: MDR-TB
First Author [ref.]	Publication Year	Study Design	Study area	Study Setting	Study time	Sample size	Rif Resistant	INH Resistant	Mono resistant Rif or INH	MDR TB	New	Previously	Type of EPTB	DST method	Associated factors
Biadglegne et al.	2014	cross sectional	Bahirdar, Gondar & Dessie	Facility based	2012	225	4	8	15	3	3	0	lymph node	Phenotypic (BACTEC system)	Retreated,Male , Age < 14, Urban
Bekele et al	2018	cross sectional			2006–2010	54	3	0	4	2			lymph node	Genotypic (MTBDRplus)
Zewdie et al	2017	Cross sectional	Addis Ababa	Facility based	2014	60	5	6	1	5	2	3	Fine needle aspiration	Genotypic (MTBDRplus)	Retreated ,Male ,Age 28-37, Urban
Sitotaw et al	2017	Cross sectional	Bahirdar	Facility based	2017	82	2	3	5	1	1	0		Genotypic (MTBDRplus)
Diriba et al	2020	Cross sectional	Addis Ababa	Facility based	2019	151	14	22	9	14	11	3	Peritoneal ,Pus,lympy node,pleural fluid	Phenotypic (BACTEC system)
